# Supplementary material for: Towards a fair and transparent research participant compensation and reimbursement framework in Vietnam
Source: Int Health. 2020 Nov 9;12(6):533–40. doi: 10.1093/inthealth/ihaa066 (PMC7651161; doi:10.1093/inthealth/ihaa066)
Supplement: ihaa066_Supplemental_File [file ihaa066_supplemental_file.zip]

Archive with 1 entries (1 files):
- Suppl_Doc_1_Patient_Reimb_Studies_2009_2019_OUCR_.xlsx
