# Supplementary material for: Towards a fair and transparent research participant compensation and reimbursement framework in Vietnam
Source: Int Health. 2020 Nov 9;12(6):533–40. doi: 10.1093/inthealth/ihaa066 (PMC7651161; doi:10.1093/inthealth/ihaa066)
Supplement: ihaa066_Supplemental_File [file ihaa066_supplemental_file.zip › Suppl_Doc_1_Patient_Reimb_Studies_2009_2019_OUCR_.xlsx]

## Sheet: Reviewed studies 2009-2019
Supplementary Document 1: Summary of review of study protocols and patient information sheets of 134 clinical studies conducted at OUCRU between 2009 and 2019.
Study title	Approval duration from	Approval duration to	Type of study	Reimbursement statement in Protocol	Reimbursement statement in ICF	Information from patient reimbursement history sheet
EPIDEMIOLOGY AND ETIOLOGY OF VIRAL HEPATITIS OF B AND C VIRUS ISOLATED FROM PATIENTS ATTENDING AT HOSPITAL FOR TROPICAL DISEASES (HTD) IN HO CHI MINH CITY (HCMC)	2014-08-02	30-Dec-2017	Observational study	No information	The study does not pay for any specific treatment or hospital costs and you will be responsible for paying these as you usually would. You will not need to pay for the extra tests related to the study.	No information
Pathways to “Cure”: Experiences and perceptions of health and illness during clinical trials for HCV treatment with DAAs at Hospital for Tropical Diseases, Ho Chi Minh City, Vietnam	2018-10-01	2020-12-30	qualitative study	We will provide reimbursement for all participants who take part in the qualitative study at each interview, for their time spent.	All participants will be reimbursed for their time, as a thank you for your contribution and inconvenience.	No information
ASSESSMENT OF NEURODEVELOPMENT IN CHILDREN TREATED FOR NEONATAL TETANUS IN THE PEDIATRIC INTENSIVE CARE UNIT AT THE HOSPITAL FOR TROPICAL DISEASES FROM 2010-2014	2015-06-01	30-Dec-2016	Observational study	Participants will also be reimbursed a travel fee as per standard OUCRU policy for the cost of transportation to attend a scheduled study follow-up visit.	If you agree for your child to participate in this study, your child will be examined and assessed for neurodevelopment. If your child is examined at the Hospital for Tropical Diseases, besides knowing more about the development of your child, we will reimburse you 500,000 VND for your trip. If your child is examined in a local hospital, support for the visit will be 200,000 VND.	No information
A RANDOMIZED, PLACEBO-CONTROLLED, DOUBLE-BLIND TRIAL OF INTRAVENOUS MAGNESIUM SULPHATE FOR THE MANAGEMENT OF SEVERE HAND, FOOT AND MOUTH DISEASE WITH AUTONOMIC NERVOUS SYSTEM DYSREGULATION IN VIETNAMESE CHILDREN.	2013-09-01	30-Sep-2016	Trial	All trial related procedures will be covered by the study, and patients will be reimbursed the cost of local transport to attend for the follow up visit according to OUCRU compensation policy.	When you return to the hospital for scheduled follow-up visits, we will reimburse you a travel fee of about 150,000 VND if you live in Ho Chi Minh City, and more if you live further. The study staff can tell you exactly how much.	Travel fee and VND in hospital per day (Y based on hospital prices)
Clinical investigation of in-vivo susceptibility of P. falciparum to artesunate in Phuoc Long Hospital, Binh Phuoc Province, Vietnam	2010-05-01	30-Nov-2010	Trial	Subjects shall be reimbursed for their transport to attend all visits to the health centre. Patients will be paid $10 for each day in hospital – normally they would not be admitted and will lose income of approximately this amount by not being able to work. No other gifts or payments will be made.	You will be reimbursed for your travel expenses when you come to the hospital for extra visits and we will compensate you $10 per day that you stay in hospital as you will not be able to go to work.	100,000 +Travel Fee
PREDICTORS OF OUTCOME IN ISONIAZID RESISTANT TUBERCULOSIS.	2012-01-01	31-Dec-2013	Observational study	No information	No information	No information
PRELIMINARY SURVEY OF ZOONOTIC PATHOGENS IN RODENTS IN THE MEKONG DELTA, VIETNAM. NO INFORMATION AVAILABLE	2012-01-01	2015-01-01	Observational study	n/a	n/a	n/a
An observational study of the epidemiology and virology of Enterovirus 71 and hand, foot and mouth disease at referral hospitals in Ho Chi Minh City, Vietnam	2013-03-01	2021-12-31	Observational study	Participants will be reimbursed 200,000 VND for the cost of an out-patient visit and the study laboratory tests, which are also a part of clinical care. All research laboratory tests will be paid for by the study. Participants will also be reimbursed 100,000 VND plus the distance-based travel fee as per standard OUCRU policy for the cost of transportation to attend a scheduled study follow-up vis…	At the first visit, you will be reimbursed 200,000 VND for the cost of a doctor visit and the study laboratory tests. All research laboratory tests will be paid for by the program. You will also be reimbursed for travel costs when you come back for the scheduled follow-up visit at day 8-14. This amount is 200,000 VND if you live in Ho Chi Minh City, and more if you live farther. The study staff c…	Total 150K VND per patient, not including travel fee
INVESTIGATING RELATIONSHIPS BETWEEN STAKEHOLDERS IN CLINICAL RESEARCH, INCLUDING COMMUNITIES, HEALTH CARE WORKERS AND RESEARCHERS	2014-05-01	01-Feb-2015	Observational study	No information	Participants will receive a compensation for the time they spend to take part in this study.	No information
GENERAL PRACTITIONER REPORTING STUDY OF INFLUENZA-LIKE ILLNESS (ILI)	2010-06-01	30-May-2018	Observational study	All participating doctors will be compensated 10,000 VND (ten thousand Đong) for each text message they send.	No information	No information
A MULTICENTRE, RANDOMISED TRIAL TO DETECT IN VIVO RESISTANCE OF PLASMODIUM FALCIPARUM TO ARTESUNATE IN PATIENTS WITH UNCOMPLICATED MALARIA	2011-06-01	01-May-2013	Trial	Study patients or their guardian in the case of children will be compensated for time lost from work. Patients will be reimbursed the cost of local transport to attend for the follow up visits and will receive a per diem to cover the costs of meals on those days.	We will also give you a small amount of money to compensate you for your lost time and to cover the cost of food.	Not completed
OPEN LABEL RANDOMIZED CONTROLLED TRIAL OF GATIFLOXACIN VERSUS CEFTRIAXONE FOR THE TREATMENT OF UNCOMPLICATED ENTERIC FEVER	2011-08-29		Trial	No information	Mentions benefits and cost but does not say that compensation is awarded	No information
Exploring Informed Consent: Practices and perceptions of the informed consent process in a clinical trials setting in Vietnam.	2019-03-01	2021-02-01	qualitative study	All participants will be reimbursed for their time to answer surveys, in depth interviews and focus group discussion. The reimbursement is 50,000 VND (approximate 2 USD) per survey and 100,000 VND (approximately 5 USD) per interview or focus group discussion.	No information	No information
INTRATHECAL IMMUNOGLOBULIN FOR TREATMENT OF ADULT PATIENTS WITH TETANUS: A RANDOMIZED CONTROLLED 2X2 FACTORIAL TRIAL	2016-08-01	2019-12-31	Trial	No information	No information	No information
CRYPTODEX: A RANDOMIZED, DOUBLE BLIND, PLACEBO-CONTROLLED PHASE III TRIAL OF ADJUNCTIVE DEXAMETHASONE IN HIV INFECTED ADULTS WITH CRYPTOCOCCAL MENINGITIS	2012-09-01	30-Mar-2016	Trial	No information	No information	No information
HAND, FOOT AND MOUTH DISEASE TRANSMISSION IN HOUSEHOLDS IN HO CHI MINH CITY, VIET NAM. A PROSPECTIVE CASE CONTROL STUDY	2015-07-01	31-Jul-2017	Observational study	Cases and control patients may receive a small gift (worth less than 100.000 VND), and will be reimbursed a total of 150.000 for the 3 household visits (50.000 per visit) by the staff from Preventive Medicine Center. Household members will be reimbursed a total of 200,000 VND for the 4 household visits (50.000 per visit) by the staff from Preventive Medicine Center.	Your child will receive a small gift at enrolment, and we will reimburse 150,000VND for 3 follow-up visits at your home (50,000 VND/follow-up visit).	No information
A RANDOMISED PLACEBO-CONTROLLED TRIAL FOR THE TREATMENT OF NON-COMPLICATED ACUTE WATERY DIARRHOEA USING ORAL PROBIOTICS IN CHILDREN ATTENDING CHILDREN’S HOSPITAL 2 IN HO CHI MINH CITY, VIETNAM	2012-04-01	01-Sep-2015	Trial	All participating children with acute watery diarrhoea will benefit from the provision of free hospital fees during the trial treatment period of 5 days or less and free laboratory testing. Patients who have stayed in CH2 more than 5 days, the hospital fees for extra days will be discussed case by case between the principal investigators. Transportation cost will be paid for research follow up vi…	Transportation and visit costs will be paid for follow up visits according to how far you live from the hospital. The study staff will tell you how much this is. A small gift of nutritional supplements will also be offered to you.	Travel fee
TO SURVEY THE CHALLENGES AND SUPPORT THE NEEDS OF CNSI PATIENTS WITH NEUROLOGICAL SEQUELAE, AND TO PROPOSE SOLUTIONS TO IMPROVE THEIR QUALITY OF LIFE AFTER DISCHARGE	2015-01-01	30-Jan-2018	Observational study	No information	You will receive a compensation for travel fee and the time you spend to take part in this study.	No information
MONITORING THERAPEUTIC EFFICACY OF ANTIMALARIAL DRUGS USED IN AREAS OF HIGH MALARIA TRANSMISSION IN VIETNAM	2011-08-01	2017-12-31	Observational study	Subjects shall be reimbursed for their transport to attend all visits to the health centre. Patients will be paid for each day in hospital (medicine and fee). No other gifts or payments will be made.	The study will cover the hospital fee at the time you spend for the study to treat malaria. You will be reimbursed for your travel expenses when you come to the hospital for follow up visits.	Not completed
MUSCLE MASS AND FUNCTIONAL OUTCOME IN TETANUS AT THE HOSPITAL FOR TROPICAL DISEASES	2016-06-01	30-Jun-2017	Observational study	Participant will receive 100 000 VND (~ $5) as a compensation for the time participating in the study.	You will receive 100 000 VND (~ $5) as a compensation for your time answering the questions.	100k VND (not inc travel fee)
THE ETIOLOGY OF DIARRHEA,JAUNDICE, RESPIRATORY INFECTIONS AND CENTRAL NERVOUS SYSTEM INFECTIONS IN PROVINCIAL HOSPITALS IN VIETNAM	2013-07-01	31-Jul-2017	Observational study	No information	The study does not pay for any specific treatment or hospital costs and you will be responsible for paying these as you usually would. You will not need to pay for the extra tests related to the study.	No information
ANTIMICROBIAL DRUG RESISTANCE: THE HUMAN-ANIMAL INTERFACE IN VIETNAM	2011-03-01	2015-03-31	Observational study	No information	However the program will support compensation for your time spent on the study.	50,000VND
AN OBSERVATIONAL STUDY OF THE CLINICAL FEATURES, EPIDEMIOLOGY, MICROBIOLOGY AND IMMUNOLOGICAL RESPONSE OF INFECTION CAUSED BY EMERGING PATHOGENS IN SOUTHERN VIET NAM	2013-04-01	2018-04-30	Observational study	Appropriate compensation for travel costs to attend follow-up visits and for time of attending visits will be given according to the standard policies of the sponsor.	Participants confirmed to have an infection relevant to this protocol and enrolled to the study will be given small compensation or coverage of hospital charges valued at approximately 400,000 VND per week in the first two weeks of hospitalization for taking part in the study. This will be milk, diapers, vouchers for the hospital canteen or payment of some laboratory tests (equal to the reimburse…	400,000 VND + travel fee
SHORT PERIOD INCIDENCE STUDY OF SEVERE ACUTE RESPIRATORY INFECTION (SPRINT-SARI)	2018-08-16	16-Aug-2023	Observational study	No information	No information	No information
Short PeRiod IncideNce sTudy of Severe Acute Respiratory Infection (SPRINT-SARI)	2013-04-01	2018-04-01	Observational study	n/a	n/a	n/a
Issues surrounding tetanus toxoid vaccination uptake and delivery in 3 communes in Binh Phuoc Province	2017-10-04	2022-10-04	qualitative study (commune interview)	Participants will be offered non-monetary compensation for time and inconvenience. This compensation will be in the form of low-value gifts of food/cooking ingredients with a value of approximately $1.5 USD.	If you agree to answer these questions, a small gift will be presented to you.	No information
Efficacy of point-of-care C-reactive protein testing to reduce inappropriate use of antibiotics for acute respiratory infections in the primary health care setting of Hanoi – a randomized controlled trial	2013-05-01	30-May-2015	Trial	Patients will receive compensation (value not exceeding 1 US dollar) as a token of appreciation for their participation and reimbursed for travel expenses, if any	You will not receive money for participating in the treatment study. You may receive a small gift as a token of our appreciation for taking part in the study. You will receive a travel reimbursement for returning on Day 3 to 5.	No information
Intensified Treatment for Tuberculous Meningitis in Adult Patients with Enhanced Rifampicin and Levofloxacin.	2011-02-01	31-Aug-2015	Trial	No information	When you come to the hospital for follow-up visits you will be supported for your travel costs. The doctor will explain to you the compensation you will receive for travel.	TF (per current OUCRU policy)
VIETNAM INITIATIVE ON ZOONOTIC INFECTIONS (VIZIONS): COMMUNITY-BASED STUDIES OF ZOONOTIC DISEASE TRANSMISSION	2012-11-01	30-Nov-2016	Observational study	At enrolment and closeout, participants will be paid a nominal compensation (150,000VND) for their time taken to complete questionnaires and to collect blood, nasal/throat, and rectal swab collections. Costs of travel to the study hospital will be covered by the project according to actual costs as per the Oxford University Clinical Research Unit policy. There will be no charge to the patient for…	Your participation in this study may help improve the prevention of diseases in the future. You will receive compensation of for your time to answer questionnaires and be sampled at enrollment and follow-up visits and compensation for travel costs each time you go to the study hospital. If you call the study staff when you are ill and they visit your home to collect samples from you or your anima…	Not completed
MICROBIOLOGICAL SURVEILLANCE IN THE ADULT INTENSIVE CARE UNIT, HOSPITAL FOR TROPICAL DISEASES, HO CHI MINH CITY, VIETNAM	2016-04-01	30-Jun-2016	Observational study	No information	Just says that tests are free	Cost of lab tests
Issues surrounding tetanus toxoid vaccination uptake and delivery in communes in Daklak Province, Vietnam	2017-09-18	2022-09-18	qualitative study (commune interview)	Participants will be offered compensation for time and inconvenience. This compensation will be in the form of low-value gifts of food/cooking ingredients or similar value cash payment with a value of approximately $1.5 USD.	If you agree to answer these questions, a small gift will be presented to you.	No information
ADAPTIVE EVOLUTION OF INFLUENZA A (H5N1) VIRUSES	2011-08-01	31-Aug-2014	Observational study	n/a	n/a	No information
Gastro intestinal carriage with Clostridium Tetani in patients with tetanus	2018-01-01	31-Dec-2018	Observational study	No information	No information	No information
THE ETHICS OF RESEARCH IN RAPIDLY EVOLVING INFECTIOUS DISEASE EPIDEMICS: AN INTERNATIONAL PERSPECTIVE	2011-12-01	31-Dec-2013	qualitative study interview)	No information	No information	No information
A BIRTH COHORT STUDY TO IDENTIFY IMMUNOLOGICAL, GENETIC, ENVIRONMENTAL, AND VIRAL RISK FACTORS FOR DENGUE AND VIRAL INFECTIONS OF THE RESPIRATORY AND GASTROINTESTINAL TRACT IN VIETNAMESE INFANTS AND CHILDREN	2009-05-01	30-May-2013	Observational study	Patients will not be paid for joining the research but all research investigations will be paid for. In addition, there will be a contribution towards the costs of transport associated with each follow up visit which will not exceed $2 per visit.	None	Not completed
NEURODEVELOPMENTAL OUTCOMES IN THE FIRST TWO YEARS OF LIFE FOR PRETERM INFANTS DISCHARGED FROM THE NEONATAL INTENSIVE CARE UNIT OF CHILDREN’S HOSPITAL 1, VIETNAM FROM 2013 TO 2014.	2013-07-01	01-Jul-2016	Observational study	n/a	n/a	No information
Patient safety, hospital acquired infection and antibiotic resistance in the hospital - a lay perspective from Vietnam	2017-10-26		qualitative study	Participants in focal group discussions will receive free refreshments (tea, coffee, fruit, cake), participants in in depth interviews will receive small compensation for their time & transport costs (approx. 10 USD total).	No information	No information
A RANDOMISED CONTROLLED TRIAL TO ASSESS THE ANTIMALARIAL DRUG SUSCEPTIBILITY AND MOLECULAR CHARACTERIZATION OF PLASMODIUM VIVAX ISOLATES IN VIETNAM	2013-02-01	28-Feb-2016	Trial	Subjects shall be reimbursed for their transport to attend all visits to the health centre. Patients will be paid medicine and fee for each day in hospital. No other gifts or payments will be made.	When you return to the hospital for follow-up visits you will be reimbursed for your travel expenses.	1.3 million total VND per patient (not include TF)
Ethical and socio-cultural aspects of autopsy in low and middle-income countries	2018-01-29	01-Dec-2018	qualitative study (commune interview)	Participants will receive a monetary reimbursement for their participation at a level which is customary in those countries and approved by the local ethics committee.	Included in PIS - doesn’t say how much	No information
A PROSPECTIVE COHORT STUDY EVALUATING PROGNOSTIC INDICATORS AND SEQUELAE FOLLOWING SEVERE HAND FOOT AND MOUTH DISEASE	2012-12-01	31-Dec-2015	Observational study	Travel costs at appropriate local rates will be reimbursed for attendance at follow-up visits.	If your child returns to the hospital for follow-up neurological assessments at 1 week, 6 months and 18 months we will reimburse you VND 150,000 plus a travel fee which is VND 100,000 if you live in Ho Chi Minh City, and more if you live further	300k Total VND per patient (not include TF)
ANTIBIOTIC MULTIDRUG RESISTANT IN CHICKEN PATHOGENIC AND ZOONOTIC BACTERIA IN DONG THAP PROVINCE	2015-08-01	31-Dec-2016	Observational study	No information	No information	No information
IMMUNOLOGICAL RESPONSE TO STREPTOCOCCUS SUIS IN INFECTED PATIENTS AND IN OCCUPATIONALLY EXPOSED COHORTS IN VIET NAM	2014-08-01	2018-08-31	Observational study	Monetary reimbursement will be provided in accordance with OUCRU policy for lost time and travel fees incurred to study participants for participation in the study.	You will receive a compensation for travel fee, your time and inconvenience when you take part in this study.	No information
Reduction of depression, anxiety and stress in HCWs in a hospital setting	2018-01-01	2020-08-31	qualitative study (commune interview)	No information	a gift voucher to value of 100,000 VND will be presented to you	No information
ASSESSING TIME TO REPORTING AND CLINICAL MANAGEMENT OF PATIENTS WITH SEVERE BACTERIAL AND FUNGAL INFECTIONS BETWEEN TWO DIAGNOSTIC APPROACHES: MATRIX-ASSISTED LASER DESORPTION IONIZATION–TIME OF FLIGHT MASS SPECTROMETRY VERSUS ROUTINE CLINICAL MICROBIOLOGY	2014-10-01	2016-12-31	Trial	No information	No information	travel fees N/A
IMPROVING THE RADICAL CURE OF VIVAX MALARIA: A MULTICENTRE RANDOMISED, PLACEBO-CONTROLLED COMPARISON OF SHORT AND LONG COURSE PRIMAQUINE REGIMENS	2014-02-01	28-Feb-2018	Trial	Reasonable expenses for any visits additional to normal care will be reimbursed as appropriate	You will not be paid to join this study and you will not be charged any money for your malaria treatment or to be seen on the follow up visits. You will be reimbursed for costs of transportation to and from the clinic for each follow up visit.	100,000 per day in hospital, 100,000 travel fee
DETECTION OF RAT-BORNE PATHOGENS IN RODENT TRADERS IN THE MEKONG RIVER DELTA USING NEXT GENERATION SEQUENCING TECHNIQUES	2016-11-10	2021-11-10	Observational study	Participants will be paid a nominal compensation (around $7 and less than $10) for their time taken to complete questionnaires and to collect blood, nasal/throat, and faecal collections.	No information	No information
a Randomized, Double-Blind, Placebo-Controlled Study to Evaluate the Safety and Efficacy of the Dengue Virus Polymerase Inhibitor (balapiravir) in Male Patients with Confirmed Dengue Virus Infection	2010-03-01	31-Mar-2011	Trial	No information	We will reimburse you 400,000 VND for the days you stay in the hospital and 100,000 VND for the days you return for follow-up visits. Your transportation costs to attend follow-up visits will also be reimbursed.	400,000 VND for hospital stay and 100,000 travel fee
UNDERSTANDING THE EFFECTS OF IMMUNE HISTORY AND EPIDEMIOLOGICAL FACTORS ON SUSCEPTIBILITY TO INFLUENZA A INFECTION IN VIETNAM	2013-07-01	31-Jul-2016	Observational study	Compensation derived from standard VN-MOP rates.	You will receive 50,000VND compensation for participating in the study. If you agree to the follow-up study you will receive 220,000VND for each return study visit including any extra visits to the clinic if you develop new influenza like symptoms	930,000 not including travel fee
Towards malaria elimination: effective strategies against transmission. The new challenges in South East Asia.	2013-09-01	30-Sep-2015	Observational study	No information	n/a	No information
AETIOLOGIES OF CENTRAL NERVOUS SYSTEM INFECTION IN NEPAL: HOSPITAL-BASED DESCRIPTIVE SURVEILLANCE STUDY	2013-01-31		Observational study	NOT AVAILABLE	IN NEPALESE	No information
A RANDOMIZED, OPEN-LABEL, COMPARATIVE STUDY OF THE EFFECTIVENESS OF ITRACONAZOLE VERSUS AMPHOTERICIN B IN THE INDUCTION TREATMENT OF PENICILLIOSIS IN HIV-INFECTED ADULTS	2010-03-01	30-Dec-2013	Trial	Monetary reimbursement will be provided in accordance with OUCRU policy for lost time and travel fees incurred to study participants. Reasonable transportation cost for the follow-up visits will also be covered	You will also be reimbursed for reasonable transport cost for each follow-up visit depending on how far you live from the hospital and for the time you take off work. If you participate in the extra part of the study which measures the level of drug in your blood, you will receive 400,000 VND to your contribution to this study.	Travel fee (based on OUCRU policy)
ANTIBODY RESPONSE IN INFLUENZA A H5N1 INFECTED INDIVIDUALS USING A NOVEL PROTEIN MICROARRAY	2014-08-01	30-Apr-2015	Observational study	No information	n/a	No information
TARGETED CHEMO-ELIMINATION (TCE) TO ERADICATE MALARIA IN AREAS OF SUSPECTED OR PROVEN ARTEMISININ RESISTANCE IN SOUTHEAST ASIA	2013-09-01	31-Dec-2017	Observational study	No information	No information	50,000 VND per FU visit
THE PHYLOGEOGRAPHY AND HUMORAL IMMUNE RESPONSES OF SHIGELLA IN CHILDREN ATTENDING THREE HOSPITALS IN HO CHI MINH CITY, VIETNAM	2014-02-01	31-Dec-2017	Observational study	No information	You will be supported for the travel costs you incur by bringing your child to the clinic for the scheduled follow up visit.	Travel fee
AN OPEN-LABEL STUDY TO FIND THE MINIMUM INHIBITORY CONCENTRATION OF KAE609 IN ADULT PATIENTS WITH ACUTE, UNCOMPLICATED MALARIA DUE TO PLASMODIUM FALCIPARUM MONOINFECTION	2013-09-01	30-Sep-2016	Trial	No information	We will compensate you for your travel and loss of work (400,000 VND/day for staying in the hospital for 8 days as inpatient and 200,000 VND/visit plus travel allowance as per OUCRU policies for each outpatient visit).	400,000 per day in hospital. 200k per outpatient visit
LABORATORY DIAGNOSIS AND PROGNOSIS OF SEVERE DENGUE	2010-09-01	30-Dec-2014	Observational study	Participants will also be re-imbursed for the cost of transportation to attend any scheduled follow-up visit for study specific reasons (100,000 VND ($2.60USD)).	If you are asked to come to the clinic for a follow-up visit, you will be reimbursed for your transportation costs (100,000 VND).	Not completed
A COHORT STUDY TO DEFINE THE AGE-SPECIFIC INCIDENCE AND RISK FACTORS OF SHIGELLA DIARRHOEAL INFECTIONS IN VIETNAMESE CHILDREN	2014-05-01	2017-12-30	Observational study	Travel reimbursement for routine follow-up appointments at HVH and outpatient visits at HTD will be funded at approximately USD7.5 or more for a return trip, dependent on distance travelled according to standard OUCRU policy.	You will be compensated for the travel costs you incur by bringing your child to the clinic for scheduled visits.	150,000VND per FU visit
A GLUCOSE-6-PHOSPHATE DEHYDROGENASE G6PD ENZYME ASSAY VALIDATION PROTOCOL	2014-06-01	30-Jun-2015	Observational study	No information	We will reimburse you VND 200,000 for the cost of travelling to the study site. If you are asked to return to give another sample of blood, you will be reimbursed the same amount again.	No information
THE BACTERIAL ETIOLOGY AND ANTIMICROBIAL SUSCEPTIBILITY PROFILE OF BLOODSTREAM INFECTIONS AT THE HOSPITAL FOR TROPICAL DISEASES IN HO CHI MINH CITY, VIETNAM	2014-04-01	31-Dec-2015	Observational study	No information	n/a	No information
A RANDOMIZED, DOUBLE-BLIND, DOUBLE DUMMY, COMPARATIVE, MULTICENTER STUDY TO ASSESS THE INCIDENCE OF HEMOLYSIS, SAFETY, AND EFFICACY OF TAFENOQUINE (SB-252263, WR238605) VERSUS PRIMAQUINE IN THE TREATMENT OF SUBJECTS WITH PLASMODIUM VIVAX MALARIA	2015-04-01	30-Apr-2018	Trial	No information	There is no cost to you for participating and you will not be paid for taking part. Your hospital costs for diagnosis and treatment of malaria will be covered by the study for the first 3 days of the study when you are hospitalized, and for any study related procedures or visits. We will reimburse you 500,000 VND/day for the first three days you stay in hospital and for travel costs each time you…	550,000 per day in hopsital, 200k per outpatient visit
REVIEW OF TETANUS DIAGNOSIS AND TREATMENT AT HTD 2010-2012 AND COMPARE COST WITH A THREE STAGE VACCINATION PROGRAMME	2013-09-01	30-May-2015	Observational study	No information	No information	No information
A RANDOMIZED, DOUBLE-BLIND, PLACEBO-CONTROLLED TRIAL TO EVALUATE THE IMPACT OF ANTHELMINTIC TREATMENT ON THE INCIDENCE OF DIARRHEAL DISEASE IN SCHOOL CHILDREN IN SOUTHERN VIETNAM	2015-04-01	30-Apr-2018	Trial	No information	No information	No information
EFFECTS OF ALBENDAZOLE TREATMENT ON GUT MUCOSAL RESPONSES AND CARRIAGE OF DIARRHEAL PATHOGENS IN SCHOOL CHILDREN IN CU CHI, VIETNAM	2016-10-01	30-Apr-2017	Observational study	No information	All the medications and tests will be paid for by the study. You will be given a single reimbursement to cover local travel costs and time away from your place of employment.	250,000 + 20,000 in kind (Total VND not inc travel fee)
THE EFFECTIVENESS OF CONTINUOUS ENDOTRACHEAL CUFF PRESSURE CONTROL FOR THE PREVENTION OF VENTILATOR ASSOCIATED RESPIRATORY INFECTIONS	2016-09-01	2018-09-01	Trial	No information	The study will contribute 500 000 Vietnamese Dong to your medical costs for the tests conducted now. If the doctors looking after you feel that a further infection has developed later in your admission whilst intubated up to a maximum of 90 days after enrolment, the study will contribute an extra 1 200 000 Vietnamese Dong for the costs of the tests that will be used for the study, this may happen…	Inpatient: 1,200,000 if patient has been hospitalised infection
A MULTI-CENTRE, OPEN-LABEL RANDOMISED TRIAL TO ASSESS THE EFFICACY, SAFETY AND TOLERABILITY OF TRIPLE ARTEMISININ-BASED COMBINATION THERAPIES (TACTS) COM-PARED TO ARTEMISININ-BASED COMBINATION THERAPIES (ACTS) IN UNCOMPLICATED FALCIPARUM MALARIA ANT TO MAP THE GEOGRAPHIC SPREAD OF ARTEMISININ AND PARTNER DRUG RESISTANCE	2016-01-12	31-Dec-2018	Trial	Study patients or their guardian in the case of children will be compensated for time lost from work. Patients will be reimbursed the cost of local transport to attend for the follow up visits and will receive a per diem to cover the costs of meals on those days. The amounts in monetary terms will be determined by each site. The study will pay for treatment for drug-related SAEs or other research…	During hospitalization you will be given (amount will be determined with local Ethic Committee later) per one night stay for loss of time and work. During follow up visit you will be given (amount will be determined with local Ethic Committee later) per visit as a compensation for the travel fee and the loss of time and work. Estimated compensation for your loss of time and work during hospitaliz…	450,000 per day in hospital. 200k per outpatient visit
SCIENTIST- COMMUNITY ENGAGEMENT TO REDUCE RISK OF ZOONOTIC INFECTION, VIETNAM	2015-07-01	30-Jun-2020	Observational study	Monetary reimbursement will be provided in accordance with OUCRU policy for lost time and travel fees incurred to study participants for participation in the study	You will receive VND 50,000 to compensate for time lost and participate in the study.	No information
HEART RATE VARIABILITY IN CHILDREN WITH HAND, FOOT AND MOUTH DISEASE IN VIETNAM	2017-01-01	31-Dec-2018	Observational study	All research laboratory tests will be paid for by the study and participants will also be reimbursed 100,000 VND for the time spent with the study.	No information	No information
Seasonality and Forecasting of Influenza-like Illness in Ho Chi Minh City	2018-06-01	01-May-2021	Observational study	All participating doctors will be compensated 10,000 VND (ten thousand Vietnamese Đong) for each text message they send. Doctors will be compensated 1,000,000 VND (one million Vietnamese Đong) for the 3 days in which our nurses will take swabs in their clinic. All participating patients will be recieved a small present from the study (equivalent to 30,000 VND)	No information	No information
A RANDOMIZED, PLACEBO-CONTROLLED, DOUBLE-BLIND TRIAL USING DIHYDRO-ARTEMISININ+PIPERAQUINE (DP) TO PROTECT FOREST WORKERS FROM MALARIA IN BU GIA MAP NATIONAL PARK	2016-01-01	31-Dec-2017	Trial	The direct benefit from participating in this study is primarily the free clinical and laboratory examinations, as well as clinical care.	We will give you reimbursement for costs due to time lost from work or for travel to participate in the study (VND 100,000/visit).	100,000 VND inc travel fee
LONGITUDINAL MAPPING AND MODELING OF ACUTE RESPIRATORY INFECTIONS, CENTRAL NERVOUS SYSTEM INFECTIONS AND HEMORRHAGIC FEVER IN HOSPITALIZED CHILDREN IN HO CHI MINH CITY, VIETNAM	2016-01-01	30-Jan-2019	Modelling study	No information	No information	No information
Extension of the influenza community cohort and a study on the immune response to trivalent influenza vaccine as compared to natural infection	2016-05-04	31-Dec-2018	Observational study	No information	You and your family will receive free assessment and treatment at the Commune Health Centre for any episodes of a flu-like illness that occur whilst you are participating in the study. Participants will be reimbursed for the time they spend to come to the Commune Health Centre for blood sample collection at the end of each flu season.	No information
AN OPEN LABEL, NON-COMPARATIVE, MULTICENTER STUDY TO ASSESS THE PHARMACOKINETICS, SAFETY AND EFFICACY OF TAFENOQUINE (SB-252263, WR238605) IN THE TREATMENT OF PEDIATRIC SUBJECTS WITH PLASMODIUM VIVAX MALARIA	2016-10-01	31-Dec-2019	Trial	No information	We will reimburse you 600,000 VND/day for the first three days you stay in hospital and for travel costs each time you return for a study visit or for study related treatment. As part of the study, your child will receive the study drug and all the study tests and procedures at no cost to you. You and your insurance company/the National Health Insurance will continue to pay for your child’s regul…	600,000 VND per day in hopsital, 600,000 per outpatient visit (inc travel fee)
PARALLEL GROUP, DOUBLE BLINDED, 1:1, RANDOMIZED CONTROLLED PHASE III TRIAL OF CO-TRIMOXAZOLE VERSUS AZITHROMYCIN FOR THE TREATMENT OF UNDIFFERENTIATED FEVER IN NEPAL	2016-04-21	21-Apr-2021	Trial	The participants will not be charged for the investigations and treatment costs. The expected average costs to be covered by the study is about 15 US dollar per participant.	The study will bear the cost of your blood investigations and treatment. But in case due to your illness you need to be admitted to hospital, you will have to bear the cost of treatment. During the follow-up visit in hospital on 7th, 14th and 28th day , Nrs.300 per visit will be given as travel allowance.	No information
A RETROSPECTIVE STUDY OF RISK FACTORS FOR DEFAULT OR LOSS-TO-FOLLOW-UP AMONG PEDIATRIC TB PATIENTS PRESENTING AT PHAM NGOC THACH HOSPITAL FROM 2011 TO 2012	2014-01-01	2015-01-01	Observational study	No information	In order to thank you for the time that you spend for this interview, we would like to give your family a small sum of money as compensation for your time with the value 210,000 VND.	210,000 VND for interview fee
VIETNAMESE PLATFORM FOR ANTIMICROBIAL REDUCTION IN CHICKEN PRODUCTION	2016-03-01	2020-03-31	Observational study	No information	No information	No information
CRYPTOCOCCAL MENINGITIS – UNDERSTANDING PREDISPOSITION TO INFECTION AND IMMUNE RESPONSES IN HIV INFECTED AND UNINFECTED PATIENTS	2015-01-01	31-Jul-2017	Observational study	Participants will be offered a gift of everyday foods (approximate 300,000 VND) in line with the suggestions of local ethical committees. Patients who travel to the hospital/OUCRU specifically for the study will be compensated for their travel as per OUCRU standard rates	As a way of saying thank-you for your time and inconvenience, we will give you a small gift of everyday foods (value approximate 300,000 VND). If you go to hospital/OUCRU specifically for the study, we will reimburse you a travel fee of 150,000 VND, or more if you live outside of Ho Chi Minh City.	No information
A Descriptive Study of Autoimmune Encephalitis, and the Translational Potential of Mass Spectrometry, Next-generation Sequencing and Xpert Ultra in Patients with Central Nervous System Infections in Vietnam	2017-08-01	31-Aug-2020	Observational study	All research laboratory tests will be paid for by the study. Participants who participate in the follow-up phase will also be reimbursed according to the distance-based travel fee as per standard OUCRU policy for the cost of transportation to attend the scheduled follow-up visits of the study.	All tests that are done for the purposes of this study will be paid for by OUCRU. If you have any follow up for assessment of your health status after hospital discharge, you will be reimbursed according to the distance-based travel fee as per standard OUCRU policy for the cost of transportation to attend the scheduled follow-up visits of the study.	No information
THE CLINICAL FEATURES, ANTIMICROBIAL SUSCEPTIBILITY PATTERNS AND GENOMICS OF BACTERIA CAUSING NEONATAL SEPSIS IN A CHILDREN’S HOSPITAL IN VIETNAM	2016-08-01	2020-12-31	Observational study	Patients do not have to pay any expenses to participate in this study. Patients will not receive reimbursement of expenses.	No information	No information
GENETIC EPIDEMIOLOGY OF MALARIA AND ASSOCIATED ANTIMALARIAL DRUG RESISTANCE	2016-12-01	31-Dec-2019	Observational study	No information	No information	100000 VND per initial visit
USE OF THE VITEK 2TM IDENTIFICATION AND SUSCEPTIBILITY TESTING SYSTEM IN THE MANAGEMENT OF CRYPTOCOCCAL MENINGITIS	2013-09-01	30-Sep-2016	Observational study	No information	No information	No information
A DESCRIPTIVE STUDY ON THE MANAGEMENT OF DIARRHOEAL DISEASE IN THE COMMUNITY IN HO CHI MINH CITY, VIETNAM	2016-07-01	01-Dec-2016	Observational study	Participants will be compensated for the time they spend participating in the individual interview for self-reported behavior survey.	You will receive a compensation for the time you spend taking part in this study. The gift is equivalent to 50,000VND.	No information
A Phase 2 interventional, multicenter, randomized open‑label study to determine the effective and tolerable dose of KAF156 and Lumefantrine Solid Dispersion Formulation in combination, given once daily for 1, 2 and 3‑days to adults and children with uncomplicated Plasmodium falciparum malaria	2017-09-01	31-Dec-2019	Trial	No information	• You will not have to pay for the study treatment(s) or any of the tests and procedures done for the study. • Reimbursement for you as below: - Visit V101, V102, V199 and V201, which require you to stay in the hospital as per protocol: 300.000 VND for meal of whole day, 300.000 VND for stipend/off-work compensation and 300.000VND for hotel stay. - Other visits: you will receive a reimbursement o…	No information
DETECTION OF ANTIMICROBIAL RESIDUES IN MEAT SOLD AT WET- AND SUPER-MARKETS IN HO CHI MINH CITY, HA NOI AND DONG THAP PROVINCE	2016-11-01	30-Nov-2017	Observational study	No information	No information	No information
Health burdens of antibiotic resistant infection in Southeast and South Asia - a multinational retrospective study	2017-12-01	31-Dec-2020	A retrospective multinational cohort study	none	none	No information
An open single-arm interventional study to identify the influence of human genetic variation on early transcriptional responses and protective immunity following immunization with rotavirus vaccine in Vietnamese infants	2018-04-01	31-Dec-2020	Trial	1) Travel reimbursement for routine follow-up appointments at HVH and visits at HTD will be funded at about 150,000VND or more for a return trip, dependent on distance travelled according to standard OUCRU policy. 2) To further ensure retention of study participants, as a token of our appreciation gift vouchers of 100,000VND to caring services will be given during follow up visits. 3) The registr…	You will also receive money for travel costs to Hung Vuong Hospital for all research visits and for any diarrhoeal examinations at Hospital for Tropical Diseases. The Rotarix vaccine is widely used in other countries and is a vaccine that may protect your child from frequent severe diarrhea. By taking part in this study, your child will receive both doses of the vaccine free of char	No information
COMMUNITY-LEVEL ANTIBIOTIC ACCESS AND USE IN LOW- AND MIDDLE-INCOME COUNTRIES; FINDING TARGETS FOR SOCIAL INTERVENTIONS TO IMPROVE RATIONAL ANTIMICROBIAL USE	2016-06-27		Observational study	No information	No information	No information
A multi-centre, open-label randomised trial to assess the efficacy, safety and tolerability of the Triple ACT artemether-lumefantrine+amodiaquine (AL+AQ) compared to the ACT artemether-lumefantrine (AL) in uncomplicated falciparum malaria in Cambodia and Vietnam	2018-02-01	31-Dec-2021	Trial	All patients will benefit from receiving efficacious treatment at no cost. They will be followed up closely and will be given rescue treatment if clinically indicated.	It should not cost you any money to take part in the study. During hospitalisation, you will be given (amount will be determined with local Ethic Committee later) per one-night stay for loss of time for work and you will also be provided with three meals during your stay. During follow up visits you will be given (amount will be determined with local Ethic Committee later) per visit as a compensa…	No information
KNOWLEDGE ASSESSMENT AND PERSPECTIVES ON ANTIMICROBIAL RESISTANCE AMONG PHARMACISTS IN LALITPUR METROPOLITAN CITY	2017-06-14	31-May-2019	Observational study	No information	No information	No information
CLINICAL EVALUATION OF DENGUE AND IDENTIFICATION OF RISK FACTORS FOR SEVERE DISEASE: A MULTICENTRE STUDY IN 6 COUNTRIES	2011-09-15	30-Sep-2016	Observational study	All research tests and study medical consultations will be paid for by the study. Travel costs at appropriate local rates will be reimbursed for attendance at follow-up visits.	The program will help support the costs (e.g. travel, doctor’s fees, blood tests) of you visits to the doctor.	50,000 VND per FU visit
THE DIVERSITY OF THE GUT MICROBIOTA AND ITS ROLE IN ANTIMICROBIAL RESISTANCE GENE CIRCULATION IN HEALTHY VIETNAMESE PEOPLE	2017-02-10		Observational study	Participants will receive 100,000 VND in cash or book vouchers in manner of compensation for their time and assistance	You will be compensated for your time and assistance in this study. For each (your or your child’s) specimen collected, you will receive 100,000 VND in cash or book vouchers	No information
A pilot study of bio-impedance to assess fluid status in patients with dengue	2019-01-01	2020-12-31	Observational study	We will reimburse patients for the costs of routine tests used in this study. For non-severe patients, we reimburse for one Hematocrit, one full blood count, one AST/ALT (if available) every day. For severe cases, we reimburse for all hematocrit during recording in AICU, one full blood count and one AST/ALT test (if available) every day. After patients were transferred to Ward D/C, we will reimbu…	You will not have to pay for any extra costs if you participate in the study. The tests which are a part of this study will be paid for by the study sponsor.	No information
A PILOT PHASE II RANDOMIZED CONTROLLED DOUBLE BLIND TRIAL OF 81MG ASPIRIN DAILY VS. 1000 MG ASPIRIN DAILY VS. PLACEBO AS ADJUNCTIVE THERAPY IN HIV NEGATIVE ADULTS WITH TUBERCULOUS MENINGITIS	2014-07-01	30-Jul-2018	Trial	Study specific screening tests and procedures - Travel expenses to attend follow-up visits for 8 months of treatment course (based on actual cost at standard OUCRU rates).	If you participate in the study, your hospital costs for treatment of TBM will be covered by the study from the time that you enroll until you finish 8 months of TB treatment, and for any study related procedures or visits. When you return to the hospital or MRI Centre for scheduled follow-up visits, we will reimburse you a travel fee of about 150,000 VND if you live in Ho Chi Minh City, and more…	Travel Fee (per current OUCRU policy)
STUDY LABORATORY PROTOCOL: INVESTIGATION OF THE CAUSE OF CNS INFECTIONS IN VIETNAM BY METABOLOMIC ANALYSIS OF THE CEREBROSPINAL FLUID	2014-11-01	30-Nov-2016	Observational study	No information	No information	No information
Predicting severity of tetanus from Electrocardiogram and Photoplethysmogram signal analysis	2018-08-01	31-Jul-2019	Observational study	No information	No information	No information
Real-time Tracking of Neglected Bacterial Diseases and Resistance Patterns in Asia	2017-09-01	30-Sep-2022	Observational study	Participants will receive monetary compensation for their time participating in this study. Participants will receive 100 000 VND per interview.	All the study-related investigations will be free of charge for participants. You will not be compensated for your participation in this study.	No information
Whole-genome sequencing (WGS) to dertermine multidrug resistant organisms (MDRO) causing hospital acquired infection in Vietnam	2017-01-01	31-Dec-2018	Observational study	No information	No information	No information
INFLUENCE OF HOST GENETICS AND MYCOBACTERIUM TUBERCULOSIS (M.TB) STRAIN VARIATION ON MACROPHAGE ANTIMICROBIAL ACTIVITY AND TB CLINICAL OUTCOME	2014-10-01	31-Dec-2016	Observational study	Participants recruited in the PTB group will receive 300,000 VND compensation for X- ray test fee, the time and inconvenience when they take part in this study.	You will receive 300,000 VND as compensation for X-ray test fee, your time and inconvenience when you take part in this study.	300,000 (X-ray test fee + support patient)
EXPANDING THE LABORATORY DIAGNOSIS OF TUBERCULOUS MENINGITIS AND ENCEPHALITIS IN VIET NAM	2014-12-01	30-Dec-2017	Observational study	The study will cover the costs for routine diagnostic tests performed on the initial lumbar puncture, or any follow-up lumbar puncture, only when the sample is subjected to the tests under investigation	All tests that are done for the purposes of this study will be paid for by OUCRU. We will also pay for the routine diagnostic tests that are performed on the CSF sample that was done on admission. If you have any follow up lumbar punctures, we will only pay for routine hospital tests if we use that sample for the purposes of this study.	Lumbar tests covered
IMPACT OF DEXAMETHASONE ON DYNAMIC IMMUNE AND MICROBIOLOGICAL RESPONSES IN CRYPTOCOCCAL MENINGITIS	2015-07-01	31-Dec-2017	Observational study	No information	No information	No information
A PILOT STUDY TO INVESTIGATE SHORT-COURSE LOVASTATIN THERAPY IN VIETNAMESE ADULTS WITH DENGUE	2012-11-07	31-Dec-2015	Trial	Trial patients will have the medical costs associated with diagnosis and treatment of dengue or any trial related procedures covered by the study. Patients will be reimbursed the cost of local transport to attend for the follow up visits.	The program will pay the medical costs and tests associated with treatment of dengue and any trial related procedures during the time you participating the study. You will be reimbursed the cost of local transport to attend for the follow up visits.	100,000 VND + travel fee
An open label randomised controlled trial of azithromycin versus ciprofloxacin for the treatment of children hospitalised with dysentery in Ho Chi Minh City, Vietnam	2019-11-01	2023-11-01	Trial	No information	All participating children will benefit from the study sponsors providing funding for hospital fees incurred during the trial treatment period. Transportation and visit costs will be paid for follow up visits according to how far you live from the hospital according OUCRU policy	No information
A randomized double blind placebo controlled trial of adjunctive dexamethasone for the treatment of HIV-infected adults with tuberculous meningitis	2017-04-01	2022-12-31	Trial	Study specific screening tests and procedures - Travel expenses for the patient to attend follow-up visits (based on actual costs at standard OUCRU/EOCRU rates).	You will not have to pay for any extra costs if you participate in the study. The drugs and tests which are a part of this study will be paid for by the study sponsor. If you decide to be in the study, the cost of your hospital care for tuberculosis meningitis will be covered by the study until you finish or stop participation in the study. When you come to the hospital for follow-up visits you w…	No information
A PROSPECTIVE DESCRIPTIVE STUDY OF CRYPTOCOCCAL MENINGTITIS - PHARMACOLOGY AND PATHOGENESIS	2015-10-01	30-Jun-2018	Observational study	Patients will be given a small gift of food-stuffs, with a value not exceeding 15 US dollars in return for their participation. As this is a descriptive study, healthcare costs are not covered, however we will provide 2 weeks of free amphotericin B and fluconazole for all participants.	As a way of saying thank-you for your time and inconvenience, we will give you a small gift of everyday foods. The value of this gift is approximately 300,000 VND.	No information
AN INVESTIGATION COMPARING MOSQUITO BITING BEHAVIOUR ON HEALTHY VOLUNTEERS AND DENGUE PATIENTS AND ASSESSING THE EFFICACY OF MOSQUITO REPELLENTS ON DENGUE PATIENTS	2012-09-04	31-Dec-2015	Observational study	All participants will be compensated 500,000VND ($25) per exposure for the inconvenience associated with the mosquito behaviour observation experiments	If you agree to be in the study, you will be compensated 200,000 VND for the first part of the study and 300,000 for the second part of the study for your time and inconvenience.	No information
A randomized double blind placebo controlled trial of adjunctive dexamethasone for the treatment of HIV-uninfected adults with tuberculous meningitis stratified by Leukotriene A4 hydrolase genotype	2017-12-19	31-Dec-2022	Trial	Study specific screening tests and procedures Travel expenses for the patient to attend follow-up visits (based on actual costs at standard OUCRU/EOCRU rates).	You will not have to pay for any extra costs if you participate in the study. The drugs and tests which are a part of this study will be paid for by the study sponsor. If you decide to be in the study, the cost of your hospital care for tuberculosis meningitis will be covered by the study until you finish or stop participation in the study. When you come to the hospital for follow-up visits you w…	No information
A randomized trial of Tamoxifen combined with amphotericin B and fluconazole for cryptococcal meningitis	2017-06-01	30-Jun-2019	Trial	For the duration of the study all treatment costs associated with cryptococcal meningitis will be met including antifungal therapy, lumbar puncture, and study investigations. The study will pay for anti-arrhythmic drugs if needed, ECGs, and review by a cardiologist if clinically indicated	If you decide to be in this study your antifungal and study drug treatment will be provided for free and the study will contribute to your diagnosis, treatment and hospital costs associated with cryptococcal meningitis. When you come to the hospital for study follow-up visits you will be reimbursed for your travel costs.	Travel fee (based on OUCRU policy)
Pathophysiology and prognosis of septic and dengue shock in Vietnam: a prospective observational study	2019-04-01	2021-10-01	Observational study	• Inpatient costs: We will compensate the patient 150,000 VND at hospital discharge for the time taken to perform blood tests, questionnaires and EndoPAT assessments. • Outpatient follow up costs: Each participant will be reimbursed the cost of return travel to the HTD for 3 scheduled study follow-up assessments (1, 3 and 6months after discharge) in line with OUCRU policy. In addition, we will co…	We will pay for all of the research tests that we perform in the hospital and during your follow-up. On the day you leave the hospital we will compensate your parent/guardian for the time taken for you to participate in the assessments (150,000 VND). When you return to the hospital for the three study follow-up visits, we will reimburse you for your travel costs (as per standard OUCRU policy) and…	No information
A prospective observational study of the host and bacterial determinants of outcome from multi-drug resistant pulmonary tuberculosis	2018-01-01	31-Dec-2020	Observational study	The study funding will cover the following costs: - Study specific tests and procedures - Study-related follow-up visits - Travel expenses for the patient to attend follow-up visits (based on actual costs at standard OUCRU rates).	You will not have to pay for any extra costs if you participate in the study. The tests which are a part of this study will be paid for by the study sponsor. When you come to the hospital for follow-up visits you will be supported for your travel costs. The doctor will explain to you the compensation you will receive for travel.	No information
A prospective observational study of the host determinants of outcome of drug susceptible pulmonary tuberculosis	2018-01-01	31-Dec-2019	Observational study	The study funding will cover the following costs: - Study specific tests and procedures - Study-related follow-up visits - Travel expenses for the patient to attend follow-up visits (based on actual costs at standard OUCRU rates).	You will not have to pay for any extra costs if you participate in the study. The tests which are a part of this study will be paid for by the study sponsor. When you come to the hospital for follow-up visits you will be supported for your travel costs. The doctor will explain to you the compensation you will receive for travel.	No information
ANTIBODIES, DRUGS AND WOLBACHIA IN PREVENTING DENGUE VIRUS INFECTION OF AEDES MOSQUITOES	2012-07-01	30-Jun-2016	prospective descriptive study	Patients will be compensated (150,000VND ($7.5) per blood sample) for the inconvenience associated with enrolment and blood sample collection which does not represent the standard of care	You will be given 150,000 VND for the inconvenience of participating in the study	No information
Open label phase III, single center trial to assess the efficacy, safety, tolerance, and pharmacokinetics of sofosbuvir plus ravidasvir in HCV (+/- HIV) chronically infected adults with no or compensated cirrhosis in Vietnam.	2017-06-01	31-Mar-2019	Trial	Patients will be reimbursed for travel to and from the study site but will not receive any payment for trial participation. Any medication that is required during the trial period will be provided according to the national programs and patients referred accordingly for care.	If you participate in the study, all the costs of diagnosis and treatment for chronic HCV infection will be covered by the study from the time that you enroll until you finish 12 or 24 weeks of treatment or stop participation in the study, and for any study related procedures or visits. When you return to the hospital for scheduled follow-up visits, we will reimburse you a travel fee at standard …	No information
AN INVESTIGATION INTO THE PATHOPHYSIOLOGY OF DISEASE PROGRESSION IN DENGUE IN VIETNAM	2014-06-01	31-Aug-2016	Observational study	Travel costs at appropriate local rates will be reimbursed for attendance at follow-up visits. No other financial incentives will be offered.	-Adult inpatient: The study will pay for all tests and procedures that are a part of this study. When you return for your follow-up visit, the cost of the visit and a travel fee will be paid for by the study.	Travel fee (based on OUCRU policy)
Hepatitis C Patient Cohort at Hospital for Tropical Diseases, Ho Chi Minh City	2018-03-01	31-Dec-2019	Observational study	No information	You will receive free testing to identify the type of Hepatitis C you have - these results may help your physicians make the best possible decision for your health care. You will not have to pay for any costs resulting from your participation in the study. The study will pay for HCV genotype testing and fibroscan. There will be a small reimbursement (100,000 VND/ per visit) to thank you for the t…	No information
A pilot study to assess shortened therapy for hepatitis C infected adults in Vietnam	2018-10-12	31-Dec-2022	Trial	Study specific screening tests and procedures. Travel expenses for the patient to attend follow-up visits (based on actual costs at standard OUCRU rates).	In this study you will have direct, free of charge access to new hepatitis C treatment. You will not have to pay for any costs resulting from your participation in the study. The drugs and tests which are a part of this study will be paid for by the study sponsor. When you come to the clinic for follow-up visits you will be supported for your travel costs. The doctor will explain to you the compe…	No information
A strategic post-licensing trial of oral direct acting antiviral Hepatitis C treatment in VIETNam incorporating a novel design with multiple ARMS	2019-12-01	2025-12-01	Trial	The study funding will cover the following costs: Travel expenses for the patient to attend follow-up visits (based on actual costs at standard OUCRU rates).	You will not have to pay for any costs resulting from your participation in the study. The drugs and tests, which are a part of this study, will be paid for by the study sponsor. When you come to the clinic for follow-up visits you will be supported for your travel costs. The doctor will explain to you the compensation you will receive for travel.	No information
QUANTIFYING RESISTANCE TO DENGUE VIRUS INFECTION IN WMEL –INFECTED AEDES AEGYPTI MOSQUITOES IN VIETNAM	2014-06-01	28-Feb-2016	Observational study	Patients will be compensated (500,000VND per exposure) for the inconvenience associated with being exposed to Ae aegypti and for daily blood sample collections, which may not represent the standard of care. Patients will be paid 150,000 VND (or more, depending on the travel distance. The travel fee is reimbursed which is based on the OUCRU policy) for costs associated with transport to attend any…	Each time you/your relative are exposed to mosquitoes you/your relative will receive 500,000 VND to compensate you for the inconvenience and any discomfort. You/your relative will be given 150,000 VND to reimburse costs and inconvenience associated with transport to attend the unscheduled follow-up visit	500,000VND for each visit inc initial
A CROSS-SECTIONAL SURVEY ASSESSING THE KNOWLEDGE, ATTITUDE AND PRACTICE OF CLINICIANS AND DENGUE PATIENTS ATTENDING OUTPATIENT CLINICS REGARDING DENGUE VIRUS TRANSMISSION AND PREVENTION	2014-06-01	30-Dec-2016	Observational study	No information	No information	No information
SPATIAL TEMPORAL DISTRIBUTION OF FOUR DENGUE VIRUS SEROTYPES IN HO CHI MINH CITY, 2010-2013	2014-07-01	30-Dec-2014	geospatial study	No information	No information	No information
A MATCHED COHORT STUDY TO CHARACTERISE THE CLINICAL MANIFESTATIONS OF DENGUE IN PREGNANCY AND INVESTIGATE THE SPECTRUM OF ADVERSE MATERNAL AND FETAL OUTCOMES	2016-08-01	31-Dec-2020	Observational study	All research investigations and study medical consultations will be paid for by the study. Travel costs at appropriate local rates will be reimbursed for attendance at follow-up visits	We will pay for all the research tests and medical consultations, and the “regular” clinical tests about dengue, and will also pay reasonable traveling expenses for all necessary follow-up visits.	150,000 per non-pregnant patient 400,000 per pregnant women
A research study of methods to prevent mosquitoes from becoming infected with, and transmitting dengue viruses	2016-10-01	2020-10-31	Observational study	Patients will be compensated 150,000 VND (~$7.5 USD) for their participation in this study. They will receive a free dengue diagnostic test.	You will receive a free diagnostic test result about your suspected dengue illness. You will receive 150,000 VND for the inconvenience associated with participating.	150,000 VND not inc travel fee
A REVIEW OF FLUID INTERVENTION STRATEGIES FOR DENGUE SHOCK SYNDROME	2016-08-01	30-Mar-2018	Observational study	No information	No information	No information
Novel hemodynamic monitoring strategies to assess fluid responsiveness in Vietnamese children with dengue shock syndrome	2018-09-01	31-Dec-2020	Observational study	All research tests and study medical consultations will be paid for by the study. Travel costs at appropriate local rates will be reimbursed for attendance at the follow-up visit. A small sum (less than 10 USD) will be given to the parent/guardian of each enrolled patient to compensate them for any inconvenience/time lost due to participation in the study	The study will pay for all tests and procedures that are a part of this study. When your child returns for the follow-up visit, the cost of the visit and a travel fee will be paid for by the study.	No information
Preliminary evaluation of ANGPTL4 as a potential biomarker for diagnosis of dengue and risk prediction for development of dengue shock syndrome	2018-03-31	2020-12-31	Observational study	No information	No information	No information
A matched cohort study to investigate the pathogenic mechanisms of dengue severity in overweight/obese patients	2019-04-01	30-Apr-2022	Observational study	All research investigations and study medical consultations will be paid for by the study. A small sum (350,000 VND) will be given to the parent/guardian of each enrolled child or the adult patients to compensate them for any inconvenience/time lost due to participation in the research. Reasonable travel expenses at appropriate local rates (as per OUCRU financial policy) will be reimbursed for pa…	We will pay for all the research tests and medical consultations, and the “regular” clinical tests about dengue. A small sum on money (350,000 VND) will be given to you as a reimbursement for any inconvenience or time lost due to your/your child’s participation. When you/your child return to the hospital for scheduled follow-up visits, we will reimburse you a travel fee	No information
VALIDATION OF A PROTEOMIC BIOMARKER SIGNATURE FOR THE PREDICTION OF PRETERM BIRTH IN VIETNAM	2016-09-01	30-Dec-2018	Observational study	To compensate mothers for their time and discomfort associated with the blood test, all mothers will be given a small reimbursement for the time taken each visit (total approx. US $11 for 2 visits which is equal to VND 240,000)	There will be a small reimbursement (120,000 VND/per visit) to thank you for the time taken to attend the study visits	120,000VND for outpatient visit and 120,000 for unschedule visit if needed
Exercise rehabilitation intervention in patients with tetanus. A Feasibility study (PSA016 study)	2019-02-01	30-Jun-2019	Observational study	The study funding will cover the rehabilitation exercise intervention	No information	No information
Clinical Validation of the Point-of-Care MSD® Influenza Test in Asia	2010-01-01	31-Dec-2010	Trial	No information	No information	50,000VND + travel fee
HEPATIC SAFETY OF RALTEGRAVIR-BASED AND EFAVIRENZ-BASED ANTIRETROVIRAL REGIMENS IN ANTIRETROVIRAL-NAÏVE HIV-INFECTED SUBJECTS CO-INFECTED WITH HEPATITIS C	2010-07-01	01-Jun-2013	Trial	Subjects will be compensated for reasonable expenses for travel, time and effort related to participation in this clinical trial.	You will not have to pay for study visits, study medications, physical examinations, or any blood test done for the study. If you have a complication caused by taking part in this study, you will receive treatment, and the study will cover your hospital costs. If you live outside of Ho Chi Minh City and/or transportation is difficult, your transportation cost to attend the study visits will be su…	Travel fee (based on OUCRU policy)
A survey of the knowledge of antimicrobials and practices of antimicrobial usage in humans and animals in farming households of Dong Thap, Vietnam	2019-06-01	2019-12-31	Observational study	No information	No information	No information
Making an early diagnosis of talaromycosis – a strategy to reduce morbidity and mortality in advanced HIV disease in Southeast Asia	2019-10-01	2024-09-30	prospective cohort study	Some of your laboratory tests, including a complete blood count, chemistry, liver function test, and CD4 count tests will be covered by the study. If a study follow up visit has to occur outside of your regular clinic visit, we will reimburse you a travel fee based on a standard rate.	Some of your laboratory tests, including a complete blood count, chemistry, liver function test, and CD4 count tests will be covered by the study. If a study follow up visit has to occur outside of your regular clinic visit, we will reimburse you a travel fee based on a standard rate.	No information
A pilot study to quantify and understand the neurophysiological symptoms of severe hand, foot and mouth disease in Vietnam	2019-07-01	2020-07-31	Observational pilot study	No information	No information	No information
Assessing baseline ranges for haematocrit, platelets and liver transaminase values for the HCMC population using data from a large pooled dengue dataset	2019-12-01	2021-12-01	Observational study	No information	No information	No information
A questionnaire to investigate awareness of antibiotic resistance among human and animal health care professionals in Vietnam	2018-07-02	2018-09-01	Observational study	Participants are likely to consider the cost (their time) of participation versus the benefit (incentive, participating in topic of interest, helping the researcher) when deciding to take the questionnaire	To thank you for your time, we would like to give you the option to enter a lottery to win a prize of a gift voucher (up to the value of 1,000,000 VND).	No information
Opportunistic pneumonia in patients with advanced HIV disease at the Hospital for Tropical Diseases: epidemiological characteristics, clinical features and pathogen spectrum	2019-07-01	2020-07-31	Observational study	No information	No information	No information
